# Supplementary material for: Noise-Aware Machine Learning Accelerates Development of High-Latent-Heat Cu-Al-Ni Shape Memory Alloys for Thermal Management
Source: Materials (Basel). 2026 Jul 1;19(13):2802. doi: 10.3390/ma19132802 (PMC13362812; doi:10.3390/ma19132802)
Supplement: Supplementary file 1 [file materials-19-02802-s001.zip]

Archive with 1 entries (1 files):
- materials-4208801-supplementary.pdf
